# Supplementary material for: Homology and linkage in crossover for linear genomes of variable length
Source: PLoS One. 2019 Jan 3;14(1):e0209712. doi: 10.1371/journal.pone.0209712 (PMC6317799; doi:10.1371/journal.pone.0209712)
Supplement: S1 Code — Source code of the C++ program used to generate all data. (ZIP) [file pone.0209712.s001.zip]

Archive with 15 entries (14 files):
- crossover_code/
- crossover_code/bitstring.h
- crossover_code/crossover2.cc
- crossover_code/costfunction.h
- crossover_code/common.cc
- crossover_code/common.h
- crossover_code/README
- crossover_code/costfunction_triangles.cc
- crossover_code/start_many.sh
- crossover_code/Makedep.rule
- crossover_code/alignment.cc
- crossover_code/alignment.h
- crossover_code/Makefile
- crossover_code/costfunction_string.cc
- crossover_code/costfunction_numbercount.cc
