# Supplementary material for: Homology and linkage in crossover for linear genomes of variable length
Source: PLoS One. 2019 Jan 3;14(1):e0209712. doi: 10.1371/journal.pone.0209712 (PMC6317799; doi:10.1371/journal.pone.0209712)
Supplement: S1 Code — Source code of the C++ program used to generate all data. (ZIP) [file pone.0209712.s001.zip › crossover_code/crossover2.cc]

#include <sstream>
#include <vector>
#include <string>
#include <iostream>
#include <iterator>
#include <algorithm>
#include <memory>
#include <set>
#include <gsl/gsl_sf_zeta.h>
#include <unistd.h>
#include <limits.h>

#include "common.h"
#include "bitstring.h"
#include "alignment.h"
#include "costfunction.h"

// Length of bitstrings and iterations in some functions
size_t default_bslen = 1000;
int default_iters = 10000;
// Parameters for the heuristic alignment
static const int heuristic_maxdiff = 20;
static const int heuristic_minmarg = 4;
static const int heuristic_retries = 5;
// Synapsing crossover minimum length
static const size_t synapsing_minlen = 10;
// How many times longer than the initial length the genomes are allowed to grow
static int genome_maxlen_factor = 5;

std::unique_ptr<costfunction> costfun = 0;

static constexpr double indel_length_power = -2.;
static double indel_mean_length = gsl_sf_zeta(-indel_length_power);

// Alignment-based crossover methods followed by non-aligning ones.
enum crossover_method { cm_hirschberg = 0, cm_heuristic, cm_synapsing,
	cm_noop, cm_messy, cm_saga, cm_lengthpreserving, cm_max };
const auto cm_last_aligned = cm_synapsing;
std::vector<std::string> methodnames{ "hb", "heur", "syn", "noop", "mess", "saga", "lenp" };

gsl_rng *rng = gsl_rng_alloc(gsl_rng_taus2);


void print(std::ostream &out, const std::vector<std::vector<double>> &vecs)
{
	for(auto& vec : vecs)
	{
		double sum = 0, sum2 = 0, n = 0;
		for(auto v : vec)
		{
			if(v < 0)
				continue;
			sum += v;
			sum2 += v * v;
			++n;
		}
		double mean = sum / n;
		double sd = std::sqrt(std::max(0., sum2 / n - sqr(mean)) / (n - 1));
		out << "\t" << mean << "\t" << sd;
	}
}

void print(std::ostream &out, double x,
	const std::vector<std::vector<std::vector<double>>> &vecs)
{
	out << x;
	for(auto &v : vecs)
		print(out, v);
	out << std::endl;
}

// The "history" is a number for each bit, positive in one parent genome and
// negative in the other

void prepare_history(bitstring &bs, std::vector<int> &history, bool firstparent)
{
	history.resize(bs.bits());
	for(size_t i = 0; i < bs.bits(); ++i)
		history[i] = firstparent ? (i + 1) : -(i + 1);
}

void indel_with_history(bitstring &bs, std::vector<int> &history)
{
	// duplicate/insert OR delete
	if(gsl_rng_uniform_int(rng, 2) && bs.bits() > 1)
	{
		size_t len = ran_discrete_power(rng, indel_length_power, bs.bits() - 1);
		size_t from = gsl_rng_uniform_int(rng, bs.bits() - len + 1);
		bs.remove(from, len);
		history.erase(history.begin() + from, history.begin() + from + len);
	}
	else
	{
		size_t len = ran_discrete_power(rng, indel_length_power, bs.bits());
		size_t from = gsl_rng_uniform_int(rng, bs.bits() - len + 1);
		size_t to = gsl_rng_uniform_int(rng, bs.bits() + 1);
		bs.insert(to, bs.substr(from, len));
		history.reserve(history.size() + len);
		history.insert(history.begin() + to, len, 0);
	}
}

void indel_lengthpreserving_with_history(bitstring &bs, std::vector<int> &history)
{
	// duplicate/insert AND delete
	size_t len = ran_discrete_power(rng, indel_length_power, bs.bits());
	size_t from = gsl_rng_uniform_int(rng, bs.bits() - len + 1);
	size_t to = gsl_rng_uniform_int(rng, bs.bits() + 1);
	bs.insert(to, bs.substr(from, len));
	history.reserve(history.size() + len);
	history.insert(history.begin() + to, len, 0);
	size_t start = gsl_rng_uniform_int(rng, bs.bits() - len + 1);
	bs.remove(start, len);
	history.erase(history.begin() + start, history.begin() + start + len);
}


void choose_crossover_points(std::vector<size_t> &xpoints, size_t alignedpoints, double crossover_cross_rate)
{
	if(crossover_cross_rate < 1)
	{
		for(size_t pos = gsl_ran_geometric(rng, crossover_cross_rate) - 1;
			pos <= alignedpoints; pos += gsl_ran_geometric(rng, crossover_cross_rate))
		{
			xpoints.push_back(pos);
		}
	}
	else
	{
		size_t xes = crossover_cross_rate;
		if(xes < alignedpoints / 2)
		{
			std::set<size_t> xp;
			while(xp.size() < xes)
				xp.insert(gsl_rng_uniform_int(rng, alignedpoints + 1));
			xpoints.insert(xpoints.begin(), xp.begin(), xp.end());
		}
		else if(xes >= alignedpoints)
		{
			for(size_t i = 0; i < alignedpoints; ++i)
				xpoints.push_back(i);
		}
		else
		{
			std::set<size_t> nonxp;
			while(nonxp.size() + xes < alignedpoints)
				nonxp.insert(gsl_rng_uniform_int(rng, alignedpoints));
			for(size_t i = 0; i < alignedpoints; ++i)
			{
				if(nonxp.find(i) == nonxp.end())
					xpoints.push_back(i);
			}
		}
		assert(xpoints.size() == std::min(xes, alignedpoints));
	}
}

// For non-aligning methods
void find_crossover_points(int method,
	const bitstring &bs1, const bitstring &bs2, double crossover_cross_rate,
	std::vector<std::pair<size_t, size_t>> &poss)
{
	if(method == cm_noop || crossover_cross_rate <= 0)
	{
	}
	else if(method == cm_messy)
	{
		std::vector<size_t> p1;
		choose_crossover_points(p1, std::min(bs1.bits(), bs2.bits()), crossover_cross_rate);

		std::set<size_t> p2;
		auto mb = std::max(bs1.bits(), bs2.bits()) + 1;
		while(p2.size() < p1.size())
			p2.insert(gsl_rng_uniform_int(rng, mb));

		size_t i = 0;
		if(bs1.bits() < bs2.bits())
		{
			for(auto p : p2)
				poss.emplace_back(p1[i++], p);
		}
		else
		{
			for(auto p : p2)
				poss.emplace_back(p, p1[i++]);
		}
	}
	else if(method == cm_saga)
	{
		// One cross unless asked for a fixed integer count
		size_t pos1, pos2;
		find_crossover_point_saga(bs1, bs2, pos1, pos2);
		poss.emplace_back(pos1, pos2);
	}
	else if(method == cm_lengthpreserving)
	{
		size_t len1 = bs1.bits(), len2 = bs2.bits();

		std::vector<size_t> xpoints;
		choose_crossover_points(xpoints, std::min(len1, len2), crossover_cross_rate);

		size_t switchpoint = gsl_rng_uniform_int(rng, std::min(len1, len2) + 1);
		poss.resize(xpoints.size());
		for(size_t i = 0; i < poss.size(); ++i)
		{
			poss[i].first = xpoints[i];
			poss[i].second = xpoints[i];
			if(xpoints[i] >= switchpoint)
			{
				if(len1 < len2)
					poss[i].second += len2 - len1;
				else
					poss[i].first += len1 - len2;
			}
		}
	}
	else
		throw std::string("bad alignment method");
}

void crossover_aligned_with_history(std::vector<char> &a1, std::vector<char> &a2,
	const std::vector<int> &p1, const std::vector<int> &p2,
   std::vector<int> &c1, std::vector<int> &c2, double crossover_cross_rate)
{
	c1.clear();
	c2.clear();

	size_t alignedpoints = 0;
	bool prevalign = false;
	for(size_t i = 0; i < a1.size(); i++)
	{
		bool align = a1[i] != '-' && a2[i] != '-';
		if(align || prevalign)
			++alignedpoints;
		prevalign = align;
	}

	std::vector<size_t> xpoints;
	choose_crossover_points(xpoints, alignedpoints, crossover_cross_rate);
	xpoints.push_back(size_t(-1));

	size_t ix1 = 0, ix2 = 0;
	size_t xpos = 0, nextx = 0;
	prevalign = false;
	for(size_t i = 0; i < a1.size(); i++)
	{
		bool align = a1[i] != '-' && a2[i] != '-';
		if(align || prevalign)
		{
			if(xpos++ == xpoints[nextx])
			{
				++nextx;
				c1.swap(c2);
			}
		}
		prevalign = align;
		if(a1[i] != '-')
			c1.push_back(p1[ix1++]);
		if(a2[i] != '-')
			c2.push_back(p2[ix2++]);
	}
	assert(ix1 == p1.size());
	assert(ix2 == p2.size());
}

void crossover_nonaligned(const bitstring &src1, const bitstring &src2,
	bitstring &dest1, bitstring &dest2,
	const std::vector<std::pair<size_t, size_t>> &poss)
{
	if(poss.empty())
	{
		dest1 = src1;
		dest2 = src2;
		return;
	}

	size_t ppos1 = poss[0].first, ppos2 = poss[0].second;
	dest1 = src1.substr(0, ppos1);
	dest2 = src2.substr(0, ppos2);
	for(size_t i = 1; i < poss.size(); ++i)
	{
		(i & 1 ? dest2 : dest1).append(src1.substr(ppos1, poss[i].first - ppos1));
		(i & 1 ? dest1 : dest2).append(src2.substr(ppos2, poss[i].second - ppos2));
		ppos1 = poss[i].first;
		ppos2 = poss[i].second;
	}
	(poss.size() & 1 ? dest2 : dest1).append(src1.substr(ppos1, src1.bits() - ppos1));
	(poss.size() & 1 ? dest1 : dest2).append(src2.substr(ppos2, src2.bits() - ppos2));
	assert(dest1.bits() + dest2.bits() == src1.bits() + src2.bits());
}

void crossover_nonaligned_with_history(int method,
	const bitstring &bs1, const bitstring &bs2,
	const std::vector<int> &p1, const std::vector<int> &p2,
   std::vector<int> &c1, std::vector<int> &c2, double crossover_cross_rate)
{
	if(method == cm_saga && crossover_cross_rate >= 2)
	{
		int iters = std::min(int(crossover_cross_rate), 100);
		bitstring pbs1(bs1), pbs2(bs2), cbs1, cbs2;
		std::vector<int> tp1(p1), tp2(p2);

		for(int it = 0; it < iters; ++it)
		{
			c1.clear();
			c2.clear();
			std::vector<std::pair<size_t, size_t>> poss;
			find_crossover_points(method, pbs1, pbs2, crossover_cross_rate, poss);
			crossover_nonaligned(pbs1, pbs2, cbs1, cbs2, poss);

			poss.emplace_back(tp1.size(), tp2.size());
			std::pair<size_t, size_t> op{0, 0};
			for(auto p : poss)
			{
				c1.insert(c1.end(), tp1.begin() + op.first, tp1.begin() + p.first);
				c2.insert(c2.end(), tp2.begin() + op.second, tp2.begin() + p.second);
				op = p;
				c1.swap(c2);
			}
			pbs1 = cbs1;
			pbs2 = cbs2;
			tp1 = c1;
			tp2 = c2;
		}
	}
	else
	{
		c1.clear();
		c2.clear();
		std::vector<std::pair<size_t, size_t>> poss;
		find_crossover_points(method, bs1, bs2, crossover_cross_rate, poss);

		poss.emplace_back(p1.size(), p2.size());
		std::pair<size_t, size_t> op{0, 0};
		for(auto p : poss)
		{
			c1.insert(c1.end(), p1.begin() + op.first, p1.begin() + p.first);
			c2.insert(c2.end(), p2.begin() + op.second, p2.begin() + p.second);
			op = p;
			c1.swap(c2);
		}
	}
}

// Homology score
double score_crossover_homology(const std::vector<int> &c1,
	const std::vector<int> &c2)
{
	std::vector<std::pair<int, int>> seen(c1.size());
	
	for(int i : c1)
	{
		if(!i)
			continue;
		i = std::abs(i);
		if(i >= (int)seen.size())
			seen.resize(i + 1);
		++seen[i].first;
	}
	for(int i : c2)
	{
		if(!i)
			continue;
		i = std::abs(i);
		if(i >= (int)seen.size())
			seen.resize(i + 1);
		++seen[i].second;
	}
	int score = 0, norm = 0;
	for(auto i : seen)
	{
		if(i.first && i.second)
			++score;
		if(i.first + i.second > 1)
			++norm;
	}
	if(!norm)
		return -1;
	return (double)score / norm;
}

// Linkage score
double score_crossover_crossrate(
	const std::vector<int> &c1, const std::vector<int> &c2,
	const std::vector<int> &p2, const bitstring &bs1, const bitstring &bs2)
{
	std::vector<int> snp(bs1.bits() + 1);
	int snps = 0, homsnps = 0;
	for(size_t i = 0; i < p2.size(); ++i)
	{
		int j = std::abs(p2[i]);
		assert(j < (int)snp.size());
		if(j && bs1[j - 1] != bs2[i])
		{
			snp[j] = 1;
			++snps;
		}
	}
	for(int i : c1)
	{
		i = std::abs(i);
		snp[i] |= 2;
	}
	for(int i : c2)
	{
		int ii = std::abs(i);
		snp[ii] |= 4;
		if(snp[ii] == 7 && sgn(i) > 0)
			snp[ii] |= 8;
	}
	int previ = 0;
	int swaps = 0;
	for(int i : snp)
	{
		if(i == 7 || i == 15)
		{
			++homsnps;
			if(previ && previ != i)
				++swaps;
			previ = i;
		}
	}

	return homsnps > 1 ? (double)swaps / (homsnps - 1) : -1;
}


void align(int method, const bitstring &bs1, const bitstring &bs2,
	std::vector<char> &a1, std::vector<char> &a2)
{
	if(method == cm_hirschberg)
		align_hirschberg(bs1, bs2, a1, a2);
	else if(method == cm_heuristic)
	{
		align_heuristic_new(bs1, bs2, a1, a2, heuristic_maxdiff,
			heuristic_minmarg, heuristic_retries);
	}
	else if(method == cm_synapsing)
		align_synapsing(bs1, bs2, a1, a2, synapsing_minlen, 0);
	else if(method == cm_lengthpreserving)
	{
		size_t s1 = bs1.bits(), s2 = bs2.bits();
		a1.resize(s1);
		for(size_t i = 0; i < s1; ++i)
			a1[i] = bs1[i];
		a2.resize(s2);
		for(size_t i = 0; i < s2; ++i)
			a2[i] = bs2[i];
		if(s1 > s2)
			a2.insert(a2.begin() + gsl_rng_uniform_int(rng, s2), s1 - s2, '-');
		else if(s2 > s1)
			a1.insert(a1.begin() + gsl_rng_uniform_int(rng, s1), s2 - s1, '-');
	}
	else
		throw std::string("undefined alignment method");
}


// Run the different methods and collect statistics on scores and CPU time.
// Parameters: iterations, initial genome length, mutation rate, indel rate,
// crossover rate as probability to cross per bit (if < 1) or as mean number
// of crossovers per genome (if >= 1), speedy: use fewer iterations for slow
// methods with low variance.
// data is time / alignscore / homologyscore / crossingscore =>
// (crossover_method => (iteration => value))
void time_methods(int iters, size_t bslen, double mutrate, double indelrate,
	double crossover_cross_rate, bool speedy,
	std::vector<std::vector<std::vector<double>>> &data)
{
	int iters_slowmethods = 2;

//	data.clear();
	data.resize(4, std::vector<std::vector<double>>(cm_max));

	for(int i = 0; i < iters; ++i)
	{
		bitstring bs1(bslen);
		bs1.rand();
		bitstring bs2(bs1);
		std::vector<int> history1, history2;
		prepare_history(bs1, history1, true);
		prepare_history(bs2, history2, false);

		// Probabilistic rounding.
		double meanindels = indelrate * bslen / indel_mean_length;
		int indels = (int)meanindels;
		if(gsl_rng_uniform(rng) < meanindels - indels)
			++indels;
		double mrate = mutrate / (indels + 1);
		for(int j = 0; j < indels; ++j)
		{
			bs2.mutate(mrate);
			indel_with_history(bs2, history2);
		}
		bs2.mutate(mrate);

		for(int j = 0; j < cm_max; ++j)
		{
			bool slow_method = j == cm_hirschberg || j == cm_saga;
			if(slow_method && speedy && i % (iters / iters_slowmethods))
				continue;
			const int n_cross = (slow_method && speedy) ? 1 : 100;

			double cs = 0, csnorm = 0, hs = 0, hsnorm = 0, cpu = 0;
			std::vector<int> c1, c2;
			std::vector<char> a1, a2; // For aligned only

			if(j <= cm_last_aligned || j == cm_lengthpreserving)
			{
				getcputime();
				align(j, bs1, bs2, a1, a2);
				data[0][j].push_back(getcputime());
				data[1][j].push_back(score_alignment(a1, a2));
			}
			else
				data[0][j].push_back(0);

			for(int k = 0; k < n_cross; ++k)
			{
				getcputime();
				if(j <= cm_last_aligned)
				{
					crossover_aligned_with_history(a1, a2, history1, history2,
						c1, c2, crossover_cross_rate);
				}
				else
				{
					crossover_nonaligned_with_history(j, bs1, bs2, history1, history2,
						c1, c2, crossover_cross_rate);
				}
				cpu += getcputime();
				double hy = score_crossover_homology(c1, c2);
				if(hy >= 0)
				{
					hs += hy;
					++hsnorm;
				}
				double cr = score_crossover_crossrate(c1, c2, history2, bs1, bs2);
				if(cr >= 0)
				{
					cs += cr;
					++csnorm;
				}
			}

			data[0][j].back() += cpu / n_cross;
			if(hsnorm)
				data[2][j].push_back(hs / hsnorm);
			if(csnorm)
				data[3][j].push_back(cs / csnorm);
		}
	}
}

std::string header()
{
	std::ostringstream s;
	for(auto w : { "time", "asc", "hsc", "csc" })
		for(auto m : methodnames)
			s << "\t" << w << "_" << m << "\tsd_" << w << "_" << m;
	return s.str();
}

// Loop over mutation rates, collecting scores etc. The indel rate is
// relative to the mutation rate.
void mutation_loop(std::string datadir, double relindelrate, double xbitrate)
{
	size_t bslen = default_bslen;
	int iters = default_iters;
	int print_every = 4;

	std::ostringstream fname;
	fname << datadir << "/mutationrate_ri" << relindelrate <<
		"_xb" << xbitrate << ".out";

	std::vector<double> muts;
	muts.push_back(0);
	for(double mut = .003; mut < .016; mut += .003)
		muts.push_back(mut);
	for(double mut = .02; mut < .201; mut += .015)
		muts.push_back(mut);
	std::vector<std::vector<std::vector<std::vector<double>>>> data(muts.size());

	for(int i = 0; i < iters; i += print_every)
	{
		for(size_t j = 0; j < muts.size(); ++j)
		{
			time_methods(print_every, bslen, muts[j], muts[j] * relindelrate,
				xbitrate, true, data[j]);
		}

		std::ofstream out(fname.str());
		if(!out)
			throw "unable to open " + fname.str();
		out << "#mutrate" << header() << std::endl;
		for(size_t j = 0; j < muts.size(); ++j)
			print(out, muts[j], data[j]);
		out << "#n=" << i + print_every << "\n";
	}
}

// Loop over indel rates, collecting scores etc, for a given mutation rate.
void indel_loop(std::string datadir, double mutrate)
{
	size_t bslen = default_bslen;
	int iters = default_iters;

	std::ostringstream fname;
	fname << datadir << "/indelrate_m" << mutrate << ".out";
	std::ofstream out(fname.str());
	if(!out)
		throw "unable to open " + fname.str();
	out << "#indelrate" << header() << std::endl;

	for(double indel = 0; indel < .16; indel += .01)
	{
		std::vector<std::vector<std::vector<double>>> data;
		time_methods(iters, bslen, mutrate, indel, 1, false, data);
		print(out, indel, data);
	}
}

// Loop over genome length, collecting scores etc, for a given mutation rate
// and indel rate.
void length_loop(std::string datadir, double mutrate, double indelrate)
{
	int iters = 400;

	std::ostringstream fname;
	fname << datadir << "/lengths_m" << mutrate << "_i" << indelrate << ".out";
	std::ofstream out(fname.str());
	if(!out)
		throw "unable to open " + fname.str();
	out << "#bslen" << header() << std::endl;

	for(double len = 1e3; len < 1e5; len *= 2.1544)
	{
		std::vector<std::vector<std::vector<double>>> data;
		time_methods(iters, len, mutrate, indelrate, 1, true, data);
		print(out, len, data);
	}
}

static int choose_tournament(const std::vector<double> &fitness, bool maximize)
{
	int index1 = gsl_rng_uniform_int(rng, fitness.size());
	int index2 = gsl_rng_uniform_int(rng, fitness.size() - 1);
	if(index2 >= index1)
		++index2;
	if(fitness[index1] == fitness[index2])
		return gsl_rng_uniform_int(rng, 2) ? index1 : index2;
	if((fitness[index1] > fitness[index2]) == maximize)
		return index1;
	return index2;
}

void crossover(const bitstring &src1, const bitstring &src2,
	bitstring &dest1, bitstring &dest2, double crossover_cross_rate,
	int method)
{
	if(method > cm_last_aligned)
	{
		if(method == cm_saga && crossover_cross_rate >= 2)
		{
			// Iterate SAGA for more xover points
			int iters = int(crossover_cross_rate);
			bitstring s1(src1), s2(src2);
			for(int it = 0; it < iters; ++it)
			{
				std::vector<std::pair<size_t, size_t>> poss;
				find_crossover_points(method, s1, s2, crossover_cross_rate, poss);
				crossover_nonaligned(s1, s2, dest1, dest2, poss);
				s1 = dest1;
				s2 = dest2;
			}
		}
		else
		{
			std::vector<std::pair<size_t, size_t>> poss;
			find_crossover_points(method, src1, src2, crossover_cross_rate, poss);
			crossover_nonaligned(src1, src2, dest1, dest2, poss);
		}
		return;
	}

	std::vector<char> a1, a2;
	align(method, src1, src2, a1, a2);

	std::vector<char> b1, b2;

	// Special case: if 50% crossover chance, possibly cross at every
	// mismatch and gap start
	if(crossover_cross_rate == .5)
	{
		bool prevgap = false;
		for(size_t i = 0; i < a1.size(); i++)
		{
			bool curgap = a1[i] == '-' || a2[i] == '-';
			if(((curgap && !prevgap) || (!curgap && a1[i] != a2[i])) &&
				gsl_rng_uniform_int(rng, 2))
			{
				a1.swap(a2);
			}
			prevgap = curgap;
			if(a1[i] != '-')
				b1.push_back(a1[i]);
			if(a2[i] != '-')
				b2.push_back(a2[i]);
		}
	}
	else
	{
		size_t aligned = 0;
		bool prevalign = false;
		for(size_t i = 0; i < a1.size(); i++)
		{
			bool align = a1[i] != '-' && a2[i] != '-';
			if(align || prevalign)
				++aligned;
			prevalign = align;
		}		

		std::vector<size_t> xpoints;
		choose_crossover_points(xpoints, aligned, crossover_cross_rate);
		xpoints.push_back(size_t(-1));

		size_t xpos = 0, nextx = 0;
		prevalign = false;
		for(size_t i = 0; i < a1.size(); i++)
		{
			bool align = a1[i] != '-' && a2[i] != '-';
			if(align || prevalign)
			{
				if(++xpos == xpoints[nextx])
				{
					++nextx;
					a1.swap(a2);
				}
			}
			prevalign = align;
			if(a1[i] != '-')
				b1.push_back(a1[i]);
			if(a2[i] != '-')
				b2.push_back(a2[i]);
		}
	}

	// Convert back to bitstring and return offspring.
	dest1 = bitstring(b1);
	dest2 = bitstring(b2);
}


struct evolver
{
	static double mutation_rate;
	static double indel_rate;
	static double crossover_cross_rate;
	static double crossover_prob;
	static size_t max_length;
	static size_t init_bits;

	int method;
	std::vector<bitstring> pop;
	std::vector<double> fitness;
	std::ofstream out;
	double cpu;
	size_t generation;
	bool done;
	int growpop;

	static void setup(double mutrate, double indelrate, double xrate,
		double xprob, size_t maxlen, size_t bits)
	{
		mutation_rate = mutrate;
		indel_rate = indelrate;
		crossover_cross_rate = xrate;
		crossover_prob = xprob;
		init_bits = bits;
		max_length = maxlen;
	}

	evolver(){}

	evolver(const evolver &o):
		method(o.method), pop(o.pop), fitness(o.fitness),
		cpu(0), generation(0), done(false), growpop(0)
	{
	}

	void init(int method, int popcnt)
	{
		costfun->refresh_target();

		this->method = method;
		cpu = 0;
		generation = 0;
		done = false;

		if(popcnt < 1)
		{
			growpop = 300;
			popcnt = 10;
		}

		bitstring b(init_bits);
		b.rand();
		pop.clear();
		pop.resize(popcnt, b);
		fitness.resize(popcnt);
		for(int i = 0; i < popcnt; ++i)
		{
//			pop[i].mutate(mutation_rate);
			pop[i].rand();
			fitness[i] = calc_fitness(pop[i]);
		}
	}

	void log_settings(std::ostream &out)
	{
		out << "#method\tmutation_rate\tindel_rate\tindel_power"
			"\tcrossover_cross_rate\tcrossover_prob\tmax_length\tinit_bits\n"
			"#" << method << "\t" << mutation_rate << "\t" << indel_rate <<
			"\t" << indel_length_power << "\t" << crossover_cross_rate <<
			"\t" << crossover_prob << "\t" << max_length <<
			"\t" << init_bits << "\n";
	}

	void open_log(const std::string &fname, bool log_crossovers = false)
	{
		out.open(fname);
		if(!out)
			throw "unable to open " + fname;
		log_settings(out);
		if(log_crossovers)
		{
			out << "#gen\tf_p1\tf_p2\tl_p1\tl_p2"
				"\thi_f_ch1\thi_f_ch2\thi_l_ch1\thi_l_ch2"
				"\theur_f_ch1\theur_f_ch2\theur_l_ch1\theur_l_ch2"
				"\tsyn_f_ch1\tsyn_f_ch2\tsyn_l_ch1\tsyn_l_ch2" <<
				std::endl;
		}
		else
		{
			out << "#generation\tavgfitness\tavgbits\tbestfitness"
				"\tbestbits\tcputime\tgenes" << std::endl;
		}
	}

	void step()
	{
		bool xover = gsl_rng_uniform(rng) < crossover_prob;
		// Draw three different individuals, one bad and two good (unbiased)
		std::vector<int> ixs(xover ? 3 : 2, -1);
		for(size_t i = 0; i < ixs.size(); )
		{
			int &ix = ixs[i];
			ix = choose_tournament(fitness, i);
			if(std::find(ixs.begin(), ixs.begin() + i, ix) != ixs.begin() + i)
				i = 0;
			else
				++i;
		}

		if(xover)
		{
			// Run crossover until at least one child is in [1, max_length]
			bitstring tmpchild;
			bool acc1 = false, acc2 = false;
			while(!acc1 && !acc2)
			{
				crossover(pop[ixs[1]], pop[ixs[2]], pop[ixs[0]], tmpchild,
					crossover_cross_rate, method);
				acc1 = pop[ixs[0]].bits() && pop[ixs[0]].bits() <= max_length;
				acc2 = tmpchild.bits() && tmpchild.bits() <= max_length;
			}
			// Pick the only acceptable child or randomize between them
			if(!acc1 || (acc2 && gsl_rng_uniform_int(rng, 2)))
				pop[ixs[0]] = tmpchild;
		}
		else
		{
			pop[ixs[0]] = pop[ixs[1]];

			double meanindels = indel_rate * pop[ixs[0]].bits() / indel_mean_length;
			int indels = gsl_ran_poisson(rng, meanindels);
			double mrate = mutation_rate / (indels + 1);
			for(int j = 0; j < indels; ++j)
			{
				pop[ixs[0]].mutate(mrate);
				if(gsl_rng_uniform(rng) < .5)
					pop[ixs[0]].duplication(indel_length_power, max_length);
				else
					pop[ixs[0]].deletion(indel_length_power, 1);
			}
			pop[ixs[0]].mutate(mrate);
		}
			
		assert(pop[ixs[0]].bits() > 0 && pop[ixs[0]].bits() <= max_length);
		fitness[ixs[0]] = calc_fitness(pop[ixs[0]]);
		++generation;
		if(growpop && !(generation % growpop))
		{
			pop.push_back(pop[ixs[0]]);
			fitness.push_back(fitness[ixs[0]]);
		}
	}

	void step(int steps)
	{
		getcputime();
		for(int i = 0; i < steps; ++i)
			step();
		addtime(getcputime());
	}


	inline double calc_fitness(const bitstring &bs)
	{
		assert(bs.bits() > 0);
		return costfun->calc_fitness(bs, init_bits);
	}

	void addtime(double t)
	{
		cpu += t;
	}

	const bitstring &get_best() const
	{
		return pop[std::distance(fitness.begin(),
			std::max_element(fitness.begin(), fitness.end()))];
	}

	double best_fit() const
	{
		return *std::max_element(fitness.begin(), fitness.end());
	}

	void log()
	{
		int best = std::distance(fitness.begin(),
			std::max_element(fitness.begin(), fitness.end()));

		out << generation << "\t" <<
			 std::accumulate(fitness.begin(), fitness.end(), 0.) /
			 	fitness.size() << "\t" <<
			 std::accumulate(pop.begin(), pop.end(), 0., [](double s,
			 	const bitstring &bs) { return s + bs.bits(); } ) / fitness.size() <<
			 "\t" << fitness[best] << "\t" << pop[best].bits() <<
			 "\t" << cpu << "\t" << costfun->gene_count(pop[best]);
		out << std::endl;
		cpu = 0;
	}

	void save_fit(const std::string &fname)
	{
		std::ofstream out(fname);
		if(!out)
			throw "failed to open" + fname;
		costfun->print_phenotype(out, get_best());
	}

	struct stats
	{
		// data points ->
		// bestfit, bestbits, bestgenes, avgcost, avgbits, cpu
		std::vector<std::vector<double>> values;
		static const int cols = 6;

		void add(double bf, double bb, double bg, double ac, double ab, double cpu)
		{
			values.emplace_back(std::vector<double>{bf, bb, bg, ac, ab, cpu});
		}

		static void header(std::ostream &out)
		{
			for(auto &c : {"", "50"})
				for(auto &a : {"fit", "bits", "genes", "avgfit", "avgbits", "cpu"})
					for(auto &b : {"mean", "sem", "med"})
						out << "\t" << a << "_" << b << c;
			out << std::endl;
		}

		void print_vec(std::ostream &out, std::vector<double> &vals) const
		{
			std::sort(vals.begin(), vals.end());
			double s = 0, s2 = 0, n = vals.size();
			for(auto v : vals)
			{
				s += v;
				s2 += v * v;
			}
			double median = .5 * (vals[(vals.size() - 1) / 2] + vals[vals.size() / 2]);
			double mean = s / n;
			double sem = std::sqrt(std::max(0., s2 / n - sqr(mean)) / (n - 1));
			out << "\t" << mean << "\t" << sem << "\t" << median;
		}

		void print_vecs(std::ostream &out, const std::vector<std::vector<double>> &vec) const
		{
			for(int i = 0; i < cols; ++i)
			{
				std::vector<double> vals;
				for(auto &v : vec)
					vals.emplace_back(v[i]);
				print_vec(out, vals);
			}
		}

		void print(std::ostream &out)
		{
			print_vecs(out, values);
			std::sort(values.begin(), values.end(), [](const std::vector<double> &a,
				const std::vector<double> &b){ return a[0] > b[0]; } );
			print_vecs(out, std::vector<std::vector<double>>(values.begin(),
				values.begin() + (values.size() + 1) / 2));
			out << "\n";
		}

	};

	void addstats(stats &s)
	{
		int best = std::distance(fitness.begin(),
			std::max_element(fitness.begin(), fitness.end()));
		s.add(
			fitness[best],
			pop[best].bits(),
			costfun->gene_count(pop[best]),
			std::accumulate(fitness.begin(), fitness.end(), 0.) / fitness.size(),
			std::accumulate(pop.begin(), pop.end(), 0., [](double s,
				const bitstring &bs) { return s + bs.bits(); } ) / fitness.size(),
			cpu);
	}
};

double evolver::mutation_rate;
double evolver::indel_rate;
double evolver::crossover_cross_rate;
double evolver::crossover_prob;
size_t evolver::max_length;
size_t evolver::init_bits;


void evolve_many(const std::string &datadir, int bits, int popcnt,
	int method, double mutrate, double indelrate, double xbitrate,
	double xprob, int generations, int evolutions)
{
	evolver::setup(mutrate, indelrate, xbitrate, xprob,
		bits * genome_maxlen_factor, bits);

	const int steps_per_turn = 500;
	assert(!(generations % steps_per_turn));

	evolver ev;
	size_t statpoints = generations / steps_per_turn;
	std::vector<evolver::stats> longstats(statpoints + 1);

	std::ostringstream fnameend;
	fnameend << "_m" << methodnames[method] << "_mr" << mutrate << "_ir" <<
		indelrate << "_xb" << xbitrate << "_x" << xprob << ".out";
	std::string fname = datadir + "/run" + fnameend.str();
	std::ofstream out(fname);
	if(!out)
		throw "unable to open " + fname;
	std::vector<char> hn(HOST_NAME_MAX + 1);
	gethostname(&hn[0], HOST_NAME_MAX);
	out << "#host " << &hn[0] << "\n";

	for(int rep = 0; rep < evolutions; ++rep)
	{
		ev.init(method, popcnt);
		ev.addstats(longstats[0]);

		double cpusum = 0;
		for(size_t g = 0; g < statpoints; ++g)
		{
			ev.step(steps_per_turn);
			ev.addstats(longstats[g + 1]);
			cpusum += ev.cpu;
			ev.cpu = 0;
		}
		out << rep << "\t" << cpusum << std::endl;

		std::string fname = datadir + "/evolution" + fnameend.str();
		std::ofstream endout(fname);
		if(!endout)
			throw "unable to open " + fname;
		ev.log_settings(endout);
		endout << "#gen";
		evolver::stats::header(endout);

		for(size_t i = 0; i < longstats.size(); ++i)
		{
			endout << i * steps_per_turn;
			longstats[i].print(endout);
		}
	}
}


int printusage(char const* const* argv)
{
	std::string a = std::string(argv[0]);
	std::cerr <<
		"usage: " << a << " <datadir> <mode> <params>\n"
		"modes:\n"
		"   mut|muti xbitrate\n"
		"       loop over mutation rates w/wo indels (1 indel per mut)\n"
		"   indel|indelm\n"
		"       loop over indel rates (no/fixed mutation rate)\n"
		"   len|leni|lenm\n"
		"       loop over genome length with mut+indel/mut/indel\n"
		"   evomany costfunc bits pop method mutrate indelrate xbitrate xprob generations iters\n"
		"       run evolution many times with the given settings\n"
		"costfuncs: tri str substr\n"
		"methods:";
	for(auto m : methodnames)
		std::cerr << " " << m;
	std::cerr << "\n";
	return 1;
}

int methodfromname(std::string name)
{
	auto i = std::find(methodnames.begin(), methodnames.end(), name);
	if(i == methodnames.end())
		return -1;
	return i - methodnames.begin();
}

int main(int argc, const char **argv)
{
	gsl_rng_set(rng, randrandseed());

	if(argc < 3)
		return printusage(argv);

	// directory to save/load from
	std::string datadir(argv[1]);
	// Extract/remember the directory we're running from
	sourcedir(argv[0]);

	std::string mode(argv[2]);
	int args;      // correct length of argc for
	int optargs = 0;   // allow some optional arguments

	if(mode == "len" || mode == "lenm" || mode == "leni" ||
		mode == "indel" || mode == "indelm")
	{
		args = 1;
	}
	else if(mode == "mut" || mode == "muti")
		args = 2;
	else if(mode == "evomany")
		args = 11;
	else
		return printusage(argv);

	if(argc < args + 2 || argc > args + 2 + optargs)
		return printusage(argv);

	try
	{
		if(mode == "mut")
			mutation_loop(datadir, 0, todouble(argv[3]));
		else if(mode == "muti")
			mutation_loop(datadir, 1, todouble(argv[3]));
		else if(mode == "len")
			length_loop(datadir, 0.05, 0.05);
		else if(mode == "lenm")
			length_loop(datadir, 0.05, 0);
		else if(mode == "leni")
			length_loop(datadir, 0, 0.002);
		else if(mode == "indel")
			indel_loop(datadir, 0);
		else if(mode == "indelm")
			indel_loop(datadir, 0.05);
		else if(mode == "evomany")
		{
			int c = 3;
			std::string cfstr = argv[c];
			if(cfstr == "tri")
				costfun.reset(new costfunction_triangles);
			else if(cfstr == "str")
				costfun.reset(new costfunction_string);
			else if(cfstr == "substr")
				costfun.reset(new costfunction_numbercount);
			else
				return printusage(argv);

			costfun->create_target(datadir);

			int meth = methodfromname(argv[c+3]);
			if(meth < 0)
				return printusage(argv);
			evolve_many(datadir, touint(argv[c+1]), touint(argv[c+2]),
				meth, todouble(argv[c+4]), todouble(argv[c+5]),
				todouble(argv[c+6]), todouble(argv[c+7]), touint(argv[c+8]),
				touint(argv[c+9]));
		}
		else
			throw std::string("mode error in main");
	}
	catch(std::string &s)
	{
		std::cerr << s << std::endl;
		return 1;
	}

	return 0;
}
