# Supplementary material for: Homology and linkage in crossover for linear genomes of variable length
Source: PLoS One. 2019 Jan 3;14(1):e0209712. doi: 10.1371/journal.pone.0209712 (PMC6317799; doi:10.1371/journal.pone.0209712)
Supplement: S1 Code — Source code of the C++ program used to generate all data. (ZIP) [file pone.0209712.s001.zip › crossover_code/costfunction.h]

class costfunction
{
public:
	virtual ~costfunction() {}

	virtual void create_target(__attribute__((unused)) const std::string &dir) {}
	virtual void refresh_target() {}
	virtual double calc_fitness(const bitstring &bs, size_t init_bits) = 0;
	virtual int gene_count(__attribute__((unused)) const bitstring &bs) { return 0; }
	virtual void print_phenotype(std::ostream &out, const bitstring &bs) = 0;
};

class costfunction_triangles: public costfunction
{
public:
	double calc_fitness(const bitstring &bs, size_t init_bits);
	int gene_count(const bitstring &bs);
	void print_phenotype(std::ostream &out, const bitstring &bs);
};

class costfunction_string: public costfunction
{
public:
	void create_target(const std::string &dir);
	double calc_fitness(const bitstring &bs, size_t init_bits);
	void print_phenotype(std::ostream &out, const bitstring &bs);
};

class costfunction_numbercount: public costfunction
{
public:
	void create_target(const std::string &dir);
	void refresh_target();
	double calc_fitness(const bitstring &bs, size_t init_bits);
	int gene_count(const bitstring &bs);
	void print_phenotype(std::ostream &out, const bitstring &bs);
};
