# Supplementary material for: Homology and linkage in crossover for linear genomes of variable length
Source: PLoS One. 2019 Jan 3;14(1):e0209712. doi: 10.1371/journal.pone.0209712 (PMC6317799; doi:10.1371/journal.pone.0209712)
Supplement: S1 Code — Source code of the C++ program used to generate all data. (ZIP) [file pone.0209712.s001.zip › crossover_code/common.cc]

#include <cstring>
#include <libgen.h>
#include <algorithm>

#include "common.h"


const std::string &sourcedir(const char *arg)
{
	static std::string dir;
	if(arg)
	{
		std::vector<char> v(arg, arg + std::strlen(arg) + 1);
		dir = dirname(&v[0]);
	}
	return dir;
}

// p(x) \propto pow(x, power) for x > 0
size_t ran_discrete_power(gsl_rng *rng, double power, size_t limit)
{
	assert(limit > 0);

	static double prevp = 1 / 0.;
	static std::vector<double> cum(1);
	if(power != prevp)
	{
		cum.resize(1);
		prevp = power;
	}
	if(cum.size() <= limit)
	{
		cum.reserve(limit + 1);
		for(size_t i = cum.size(); i <= limit; i++)
			cum.push_back(cum[i - 1] + std::pow(double(i), power));
	}

	double s = cum[limit] * gsl_rng_uniform(rng);
	auto i = std::upper_bound(&cum[1], &cum[limit + 1], s);
	return i - &cum[0];
}
