# Supplementary material for: Homology and linkage in crossover for linear genomes of variable length
Source: PLoS One. 2019 Jan 3;14(1):e0209712. doi: 10.1371/journal.pone.0209712 (PMC6317799; doi:10.1371/journal.pone.0209712)
Supplement: S1 Code — Source code of the C++ program used to generate all data. (ZIP) [file pone.0209712.s001.zip › crossover_code/common.h]

#ifndef META_COMMON_H
#define META_COMMON_H

#include <iostream>
#include <fstream>
#include <cstdio>
#include <vector>
#include <map>
#include <sstream>
#include <cassert>
#include <sys/time.h>
#include <sys/resource.h>
#include <unistd.h>
#include <cstdlib>
#include <gsl/gsl_rng.h>
#include <cmath>

extern gsl_rng *rng;


static inline double sqr(double v)
{
	return v * v;
}

// returns the number of bits that are set
static inline int onebits(const uint32_t &v)
{
	return __builtin_popcount(v);
}
static inline int onebits(const uint64_t &v)
{
	return __builtin_popcountll(v);
}

// Signum (-1,0,1)
template <typename T> int sgn(T val)
{
	return (T(0) < val) - (val < T(0));
}

// CPU usage since last call, in seconds
static inline double getcputime()
{
	static double cputime = 0;
	rusage rus;
	getrusage(RUSAGE_SELF, &rus);
	double t = double(rus.ru_utime.tv_sec) + double(rus.ru_utime.tv_usec) * 1e-6;
	double diff = t - cputime;
	cputime = t;
	return diff;
}

static inline uint32_t randrandseed()
{
	std::ifstream r("/dev/urandom");
	uint32_t s;
	do
	{
		r.read((char *)&s, sizeof(uint32_t));
	}
	while(!s);
	return s;
}

// p(x) \propto pow(x, power)
size_t ran_discrete_power(gsl_rng *rng, double power, size_t limit);

static inline double todouble(const std::string &s)
{
	std::istringstream ss(s);
	double d;
	ss >> d;
	if(!ss || !ss.eof())
		throw std::string("error converting '" + s + "' to double");
	return d;
}

static inline unsigned touint(const std::string &s)
{
	std::istringstream ss(s);
	unsigned u;
	ss >> u;
	if(!ss || !ss.eof())
		throw std::string("'" + s + "' is not a valid unsigned int");
	return u;
}

const std::string &sourcedir(const char *arg = 0);

#endif
