# Supplementary material for: Homology and linkage in crossover for linear genomes of variable length
Source: PLoS One. 2019 Jan 3;14(1):e0209712. doi: 10.1371/journal.pone.0209712 (PMC6317799; doi:10.1371/journal.pone.0209712)
Supplement: S1 Code — Source code of the C++ program used to generate all data. (ZIP) [file pone.0209712.s001.zip › crossover_code/README]

This archive contains the computer code used to generate the data for
"Homology and linkage in crossover for linear genomes of variable length" by
Adriaan Merlevede, Henrik Åhl and Carl Troein.

See the comment in alignment.cc about the license that applies to the
Hirschberg alignment code. The rest of this code is licensed under the
Creative Commons Attribution 4.0 International License. To view a copy of
this license, visit http://creativecommons.org/licenses/by/4.0/

Compiling the program requires GCC, GNU make and the GNU Scientific Library (GSL).

***

The program crossover2 takes two or more arguments: The output directory,
the mode of operation, and any mode-specific parameters.

usage: ./crossover2 <datadir> <mode> <params>
modes:
   mut|muti xbitrate
   indel|indelm
   len|leni|lenm
   evomany costfunc bits pop method mutrate indelrate xbitrate xprob generations iters
costfuncs: tri str substr
methods: hb heur syn noop mess saga lenp

In all modes except "evomany", the program loops over some parameter,
generating random and mutated genomes that are crossed over with the
different crossover methods to gather statistics on the homology and linkage
scores. In the "mut" and "muti" modes, the program loops over mutation rates
without/with indels (with one indel per mutation). In the "indel" and
"indelm" modes, the indel rate is instead varied without/with point
mutations (at a fixed rate per bit). In "len", "leni" and "lenm", the genome
length is varied, with both indels and mutations or just one or the other.
The rates used can be found in the source.

The output file contains mean and standard deviation of the CPU time per
crossover (time), the alignment score where applicable (asc), the homology
score (hsc) and the linkage score (csc), for all of the methods: Hirschberg
(hb), heuristic alignment (heur), synapsing (syn), cloning (noop), messy
(mess), SAGA (saga) and one-gap (lenp).

In the "evomany" mode, the evolutionary algorithm is run <iter> times from
an initial population of random genomes of size <bits>, using the objective
function called <costfunc> (tri=RFB, str=String match, substr=Substrings),
with a population size of <pop> for <generation> generations, using the
crossover method <method>. The mutation rate and indel rates are <mutrate>
and <indelrate>. The probability of crossover (as opposed to duplication +
mutation) is given by <xprob>, whereas <xbitrate> is either the probability
of crossover per bit (if < 1) or the number of crossover points; thus the
graphs in the article had xbitrate = .5, 1 and 3.

The evolution output file names are based on only some of the arguments to
evomany, so separate output directories are needed for different <costfunc>.
We have included the script start_many.sh which creates directories and then
uses ssh to start the program on multiple computers with the settings used
for the figures in the manuscript.

The output files contain the mean, SEM and median across the evolutionary
runs, as function of the generation, the following observables: fitness of
the best individual (fit), genome size of the best (bits), gene count of the
best (genes), mean fitness in population (avgfit), mean genome size in
population (avgbits), CPU time usage (cpu). These are followed by the same
quantities computes only on the top 50% of the runs, as determined by the
fitness of the best individual (at that generation).

***

The code is not particularly well-commented. Questions about it should be
directed to carl@thep.lu.se. In short, these are the files:

alignment.cc contains code for Hirschberg alignment, heuristic alignment,
             synapsing and SAGA alignment.
bitstring.h contains a class that holds a string of bits
common.cc/.h contain various utility functions
costfunction.h contains a base class for cost functions
costfunction_triangles.cc contains the RBF benchmark cost function
costfunction_string.cc contains the String match benchmark cost function
costfunction_numbercount.cc contains the Substrings benchmark cost function
crossover2.cc contains code for crossover (with and without tracking the
              origin of each bit), scores, statistics, evolution etc.
