# Supplementary material for: Homology and linkage in crossover for linear genomes of variable length
Source: PLoS One. 2019 Jan 3;14(1):e0209712. doi: 10.1371/journal.pone.0209712 (PMC6317799; doi:10.1371/journal.pone.0209712)
Supplement: S1 Code — Source code of the C++ program used to generate all data. (ZIP) [file pone.0209712.s001.zip › crossover_code/costfunction_triangles.cc]

#include <algorithm>
#include "common.h"
#include "bitstring.h"
#include "costfunction.h"

static const int coding_bits = 10;
static const bitstring gene_start("110011");
static const int gene_size = gene_start.bits() + 3 * coding_bits;

static void get_phenotype_vector(const bitstring &bs,
	std::vector<double> &phenotype)
{
	double scale = 1 << coding_bits;
	static std::vector<std::pair<double, double>> deriv_changes;
	deriv_changes.clear();
	for(size_t p = 0; p + gene_size <= bs.bits(); ++p)
	{
		if(bs.distance(gene_start, p, 0))
			continue;
		p += gene_start.bits();
		double mid = bs.get(p, coding_bits) / (scale - 1);
		p += coding_bits;
		double height = (2 * bs.get(p, coding_bits) - (scale - 1)) / (scale - 1);
		p += coding_bits;
		double width = .5 * (bs.get(p, coding_bits) + 1) / scale;
		p += coding_bits - 1;
		double deriv = height / width;
		deriv_changes.push_back(std::make_pair(mid - width, deriv));
		deriv_changes.push_back(std::make_pair(mid, -2 * deriv));
		deriv_changes.push_back(std::make_pair(mid + width, deriv));
	}

	deriv_changes.push_back(std::make_pair(0., 0.));
	deriv_changes.push_back(std::make_pair(1., 0.));
	std::sort(deriv_changes.begin(), deriv_changes.end());

	phenotype.clear();
	double y = 0, deriv = 0, x = 0;
	const double sampstep = 1 / scale;
	double sampx = 0;
	for(auto &c : deriv_changes)
	{
		double dx = c.first - x;

		while(dx && sampx <= c.first && sampx <= 1)
		{
			double sampy = y + deriv * (sampx - x);
			phenotype.push_back(sampy);
			sampx += sampstep;
		}
		if(sampx > 1)
			break;

		y += deriv * dx;
		deriv += c.second;
		x = c.first;
	}
}

// x between 0 and 1
static inline double target_func(double x)
{
	const double cycles = 6;
	return std::sin(2. * M_PI * cycles * x);
}

double costfunction_triangles::calc_fitness(const bitstring &bs, size_t init_bits)
{
	assert(bs.bits() > 0);
	static std::vector<double> phenotype;
	get_phenotype_vector(bs, phenotype);

	double err = 0;
	for(size_t i = 0; i < phenotype.size(); ++i)
		err += sqr(target_func((double)i / (phenotype.size() - 1)) - phenotype[i]);
	if(bs.bits() > init_bits)
		err *= (double)bs.bits() / init_bits;
	return -err;
}

int costfunction_triangles::gene_count(const bitstring &bs)
{
	int count = 0;
	for(size_t p = 0; p + gene_size <= bs.bits(); )
	{
		if(!bs.distance(gene_start, p, 0))
		{
			p += gene_size;
			++count;
		}
		else
			++p;
	}
	return count;
}

void costfunction_triangles::print_phenotype(std::ostream &out, const bitstring &bs)
{
	std::vector<double> phenotype;
	get_phenotype_vector(bs, phenotype);

	out << "#x\ty\ty_target\n";
	for(size_t i = 0; i < phenotype.size(); ++i)
	{
		double x = (double)i / phenotype.size();
		out << x << "\t" << phenotype[i] << "\t" << target_func(x) << "\n";
	}
}
