# Supplementary material for: Homology and linkage in crossover for linear genomes of variable length
Source: PLoS One. 2019 Jan 3;14(1):e0209712. doi: 10.1371/journal.pone.0209712 (PMC6317799; doi:10.1371/journal.pone.0209712)
Supplement: S1 Code — Source code of the C++ program used to generate all data. (ZIP) [file pone.0209712.s001.zip › crossover_code/start_many.sh]

#!/bin/bash


function evo2
{
	basedir=src/crossover
	cf=$2
	gen=$3
	iter=$4
	xbrates="$5"
	mr=0.002
	ir=0.002
	bits=1000
	if [ "$cf" = "str" ]; then
		bits=749
	fi
	pop=100
	methods="noop lenpa mess heur syn hb"
	if [ "$xbrates" = "1" ]; then
		methods="$methods saga"
	fi
	xprobs="0.2"
	dir=evodata/${cf}_b${bits}_p${pop}_g${gen}_n${iter}
	ssh -f $1 "cd $basedir && mkdir -p $dir && for xbrate in $xbrates; do for meth in $methods; do { for xprob in $xprobs; do f=$dir/run_m\${meth}_mr${mr}_ir${ir}_xb\${xbrate}_x\$xprob.out; if test \`if test -e \$f; then cat \$f | wc -l; else echo 0; fi\` -le $iter; then nice -n19 ./src/crossover2 $dir evomany $cf $bits $pop \$meth $mr $ir \$xbrate \$xprob $gen $iter </dev/null &>>$dir/log; fi; done; } & done; done; disown"
}


evo2 computer1 nc 100000 400 1
evo2 computer2 nc 100000 400 0.5
evo2 computer3 nc 100000 400 3

evo2 computer4 tri 100000 1000 1
evo2 computer5 tri 100000 1000 0.5
evo2 computer6 tri 100000 1000 3

evo2 computer7 str 100000 100 1
evo2 computer8 str 100000 100 0.5
evo2 computer9 str 100000 100 3
