# Supplementary material for: Homology and linkage in crossover for linear genomes of variable length
Source: PLoS One. 2019 Jan 3;14(1):e0209712. doi: 10.1371/journal.pone.0209712 (PMC6317799; doi:10.1371/journal.pone.0209712)
Supplement: S1 Code — Source code of the C++ program used to generate all data. (ZIP) [file pone.0209712.s001.zip › crossover_code/Makedep.rule]

crossover2.o: crossover2.cc common.h bitstring.h alignment.h \
 costfunction.h
alignment.o: alignment.cc alignment.h bitstring.h common.h
common.o: common.cc common.h
costfunction_triangles.o: costfunction_triangles.cc common.h bitstring.h \
 costfunction.h
costfunction_string.o: costfunction_string.cc common.h bitstring.h \
 costfunction.h alignment.h
costfunction_numbercount.o: costfunction_numbercount.cc common.h \
 bitstring.h costfunction.h alignment.h
