# Supplementary material for: Homology and linkage in crossover for linear genomes of variable length
Source: PLoS One. 2019 Jan 3;14(1):e0209712. doi: 10.1371/journal.pone.0209712 (PMC6317799; doi:10.1371/journal.pone.0209712)
Supplement: S1 Code — Source code of the C++ program used to generate all data. (ZIP) [file pone.0209712.s001.zip › crossover_code/alignment.cc]

#include <algorithm>
#include <vector>
#include <iostream>
#include <iterator>
#include <sstream>
#include <ctime>
#include <exception>
#include "alignment.h"

//#define DEBUGME


int gap = -21;
int extension = -4;
int mismatch = -6;
static constexpr int match = 0;

static inline int gap_cost(int width)
{
	return gap + (width-1) * extension;
}


#ifdef DEBUGME
static std::ostream &operator<<(std::ostream &out, const std::vector<char> &vec)
{
	for(auto v : vec)
		out << (char)(v < 10 ? v + '0' : v);
	return out;
}

static std::ostream &operator<<(std::ostream &out, const std::vector<int> &vec)
{
	for(auto v : vec)
		out << " " << v;
	return out;
}

static int depth = 0;
std::string spaces()
{
	return std::string(depth, ' ');
}
#define DEB(x) std::cout<<spaces()<<x;
#else
#define DEB(x)
#endif

/*

THe Hirschberg code is based on an implementation by Zhigang Wu

LICENSE Copyright (c) <2013>, All rights reserved.

Redistribution and use in source and binary forms, with or without
modification, are permitted provided that the following conditions are met:

1. Redistributions of source code must retain the above copyright notice, 
   this list of conditions and the following disclaimer.

2. Redistributions in binary form must reproduce the above copyright 
   notice, this list of conditions and the following disclaimer in the
   documentation and/or other materials provided with the distribution.

3. Neither the name of Django nor the names of its contributors may be used
   to endorse or promote products derived from this software without
   specific prior written permission.

THIS SOFTWARE IS PROVIDED BY THE COPYRIGHT HOLDERS AND CONTRIBUTORS "AS IS"
AND ANY EXPRESS OR IMPLIED WARRANTIES, INCLUDING, BUT NOT LIMITED TO, THE
IMPLIED WARRANTIES OF MERCHANTABILITY AND FITNESS FOR A PARTICULAR PURPOSE
ARE DISCLAIMED. IN NO EVENT SHALL THE COPYRIGHT OWNER OR CONTRIBUTORS BE
LIABLE FOR ANY DIRECT, INDIRECT, INCIDENTAL, SPECIAL, EXEMPLARY, OR
CONSEQUENTIAL DAMAGES (INCLUDING, BUT NOT LIMITED TO, PROCUREMENT OF
SUBSTITUTE GOODS OR SERVICES; LOSS OF USE, DATA, OR PROFITS; OR BUSINESS
INTERRUPTION) HOWEVER CAUSED AND ON ANY THEORY OF LIABILITY, WHETHER IN
CONTRACT, STRICT LIABILITY, OR TORT (INCLUDING NEGLIGENCE OR OTHERWISE)
ARISING IN ANY WAY OUT OF THE USE OF THIS SOFTWARE, EVEN IF ADVISED OF THE
POSSIBILITY OF SUCH DAMAGE.
*/

// Function for aligning according to two scoring vectors in the Needleman-Wunsch matrix
static void lastLineAlign(const std::vector<char> &column, const std::vector<char> &row,
	std::vector<int> &prev, std::vector<int> &prevg, bool initialGap)
{
DEB("LLA "<<column<<" "<<row<<"\n")
DEB(" gap: "<<initialGap<<"\n")
	
	size_t minLen = row.size();
	std::vector<int> cur(minLen + 1);
	std::vector<int> curg(minLen + 1);
	prev = cur;
	prevg = cur;

	prevg[0] = initialGap ? extension : 0;
	prev[0] = 0;

	for(size_t i = 1; i <= minLen; i++)
	{
		prev[i] = initialGap ? i * extension : gap_cost(i);
		prevg[i] = initialGap ? i * extension : gap_cost(i);
		//prev[i] = gap_cost(i);
	}

	for(size_t j = 1; j <= column.size(); j++)
	{
DEB(" prev: "<<prev<<"\n")
DEB(" prevg: "<<prevg<<"\n")
		cur[0] = initialGap ? j * extension : gap_cost(j);
		curg[0] = initialGap ? j * extension : gap_cost(j);

		for(size_t i = 1; i <= minLen; i++)
		{
			// optimal option with gap
			curg[i] = std::max(std::max(cur[i-1], prev[i]) + gap,
				std::max(curg[i-1], prevg[i]) + extension);
			// if match
			if(row[i-1] == column[j-1])
				cur[i] = std::max(prev[i-1], prevg[i-1]) + match;
			else
				cur[i] = std::max(prev[i-1], prevg[i-1]) + mismatch;
		}
		prev.swap(cur);
		prevg.swap(curg);
	}
DEB(" prev: "<<prev<<"\n")
DEB(" prevg: "<<prevg<<"\n")
}

// Function for deciding optimal slicing point for Hirschbergs D&C approach
static int partitionY(const std::vector<int> &scoreL, const std::vector<int> &scoreLg,
	const std::vector<int> &scoreR, const std::vector<int> &scoreRg,
	bool &leftGap, bool &rightGap)
{
DEB("PY "<<leftGap<<" "<<rightGap<<"\n")
DEB(" scoreL "<<scoreL<<"\n")
DEB(" scoreLg "<<scoreLg<<"\n")
DEB(" scoreR "<<scoreR<<"\n")
DEB(" scoreRg "<<scoreRg<<"\n")
	int max_index = -1;
	int max_sum = -99999999;

	for(size_t i = 0; i < scoreL.size(); i++)
	{
		size_t j = scoreL.size()-1-i;

		int best = std::max(scoreL[i] + scoreR[j],
			std::max(scoreLg[i] + scoreR[j],
			std::max(scoreL[i] + scoreRg[j],
			scoreLg[i] + scoreRg[j] - gap + extension)));

		if(best > max_sum)
		{
			max_sum = best;
			max_index = i;

			if(scoreL[i] + scoreR[j] == best)
				leftGap = rightGap = false;
			else if(scoreLg[i] + scoreR[j] == best)
			{
				leftGap = true;
				rightGap = false;
			}
			else if(scoreL[i] + scoreRg[j] == best)
			{
				leftGap = false;
				rightGap = true;
			}
			else
				leftGap = rightGap = true;
		}
	}
	assert(max_index >= 0);
DEB(" max_index "<<max_index<<"\n")
	return max_index;
}

// Builds output as vectors of chars.
static void alignBuilder(const std::vector<char> &column, const std::vector<char> &row,
	std::vector<char>& columnf, std::vector<char>& rowf, bool leftGap, bool rightGap)
{
DEB("AB "<<leftGap<<" "<<rightGap<<"\n")
DEB(" column "<<column<<"\n")
DEB(" row    "<<row<<"\n")
	assert(row.size() == 1);
	if(column.size() == 1)
	{
		char c = column.front();
		char r = row.front();
		// cost of aligning c with r
		int m = r == c ? match : mismatch;
		// cost of aligning c- with -r
		int g = (rightGap ? extension : gap) + (leftGap ? extension : gap);

		columnf.push_back(c);
		if(g >= m)
		{
			columnf.push_back('-');
			rowf.push_back('-');
		}
		rowf.push_back(r);
	}
	else
	{
		char r = row.front();

		std::vector<int> sc(3);
		// align r--- with cccc
		sc[0] = (r == column.front() ? match : mismatch) + (rightGap ? extension : gap); //+(n-2)*ext
		// align ---r with cccc
		sc[1] = (r == column.back() ? match : mismatch) + (leftGap ? extension : gap);  //+(n-2)*ext
		int ngaps = (int)rightGap + leftGap;
		// align r---- with -cccc
		sc[2] = 2 * extension + gap + (extension - gap) * ngaps;  //+(n-2)*ext
		size_t matchpos = 0;
		if(column.size() > 2)
		{
			// we assume match > mismatch
			matchpos = std::find(column.begin() + 1, column.end() - 1, r) - column.begin();
			// align -r-- with cccc
			int smid = 2 * gap - extension + (extension - gap) * ngaps;  //+(n-2)*ext
			sc.push_back(smid + (matchpos < column.size() - 1 ? match : mismatch));
		}
DEB(" ngaps "<<ngaps<<" scores "<<sc<<"\n")
		auto best = std::max_element(sc.begin(), sc.end()) - sc.begin();
		if(best == 0)
		{
			rowf.push_back(r);
			rowf.resize(rowf.size() + column.size() - 1, '-');
		}
		else if(best == 1)
		{
			rowf.resize(rowf.size() + column.size() - 1, '-');
			rowf.push_back(r);
		}
		else if(best == 2)
		{
			rowf.push_back(r);
			rowf.resize(rowf.size() + column.size(), '-');
			columnf.push_back('-');
		}
		else // 3, match/mismatch
		{
			rowf.resize(rowf.size() + matchpos, '-');
			rowf.push_back(r);
			rowf.resize(rowf.size() + column.size() - 1 - matchpos, '-');
		}
		columnf.insert(columnf.end(), column.begin(), column.end());
	}
}

static void Hirschberg(const std::vector<char> &column, const std::vector<char> &row,
	std::vector<char>& columnff, std::vector<char>& rowff, bool leftGap, bool rightGap)
{
#ifdef DEBUGME
depth++;
#endif
DEB("Hirshberg "<<leftGap<<" "<<rightGap<<"\n")
DEB(" column "<<column<<"\n")
DEB(" row "<<row<<"\n")
	if(column.size() == 0 || row.size() == 0) // IF ANY = 0
	{
		if(column.size() == 0)
		{
			columnff.resize(columnff.size() + row.size(), '-');
			rowff.insert(rowff.end(), row.begin(), row.end());
		}
		else
		{
			rowff.resize(rowff.size() + column.size(), '-');
			columnff.insert(columnff.end(), column.begin(), column.end());
		}
	}
	else if(row.size() == 1)
	{
		alignBuilder(column, row, columnff, rowff, leftGap, rightGap);
	}
	else if(column.size() == 1)
	{
		alignBuilder(row, column, rowff, columnff, leftGap, rightGap);
	}
	else
	{
DEB(" recursing\n")
		size_t xlen = column.size();
		size_t xmid = xlen / 2;

		std::vector<char> lcolumn(column.begin(), column.begin() + xmid);
		std::vector<char> rcolumn(column.begin() + xmid, column.end());
		std::vector<int> scoreL, scoreLg, scoreR, scoreRg;

		lastLineAlign(lcolumn, row, scoreL, scoreLg, leftGap);

		std::vector<char> rcolumn_reversed = rcolumn;
		std::vector<char> row_reversed = row;
		std::reverse(rcolumn_reversed.begin(), rcolumn_reversed.end()); //flipping rcol
		std::reverse(row_reversed.begin(), row_reversed.end());	//flipping row

		lastLineAlign(rcolumn_reversed, row_reversed, scoreR, scoreRg, rightGap);

		bool subLeftGap = false, subRightGap = false;
		int ymid = partitionY(scoreL, scoreLg, scoreR, scoreRg, subLeftGap, subRightGap);

		std::vector<char> lrow(row.begin(), row.begin() + ymid);
		std::vector<char> rrow(row.begin() + ymid, row.end());
		std::vector<char> row_l, column_u;
		std::vector<char> row_r, column_d;
		Hirschberg(lcolumn, lrow, column_u, row_l, leftGap, subLeftGap);
		Hirschberg(rcolumn, rrow, column_d, row_r, subRightGap, rightGap);

		rowff.insert(rowff.end(), row_l.begin(), row_l.end());
		rowff.insert(rowff.end(), row_r.begin(), row_r.end());
		columnff.insert(columnff.end(), column_u.begin(), column_u.end());
		columnff.insert(columnff.end(), column_d.begin(), column_d.end());
	}
DEB(" hirshberg result\n")
DEB(" columnff "<<columnff<<"\n")
DEB(" rowff    "<<rowff<<"\n")
#ifdef DEBUGME
depth--;
#endif
}

void align_hirschberg_nc(const bitstring &ba, const bitstring &bb,
	std::vector<char> &column, std::vector<char> &row)
{
	std::vector<char> v(ba.bits());
	std::vector<char> w(bb.bits());

	for(size_t i = 0; i < ba.bits(); i++)
	{
		if(ba[i])
			v[i] = 1;
	}
	for(size_t i = 0; i < bb.bits(); i++)
	{
		if(bb[i])
			w[i] = 1;
	}
	Hirschberg(v, w, column, row, false, false);
}

// Clean up ugly things like 11-00- aligned with 111--1
void tidy_alignment(std::vector<char> &column, std::vector<char> &row)
{
	assert(row.size() == column.size());
	std::vector<char> tmp;
	bool first_rgap = false, first_cgap = false;
	for(size_t i = 0; i < row.size(); i++)
	{
		bool cgap = column[i] == '-', rgap = row[i] == '-';
		if(!cgap && !rgap)
		{
			if(!tmp.empty())
			{
				std::copy(tmp.begin(), tmp.end(),
					(first_rgap ? row : column).begin() + i - tmp.size());
				std::fill_n((first_rgap ? column : row).begin() + i - tmp.size(),
					tmp.size(), '-');
				tmp.clear();
			}
			first_rgap = false;
			first_cgap = false;
		}
		else if(first_rgap || first_cgap)
		{
			if(rgap != first_rgap)
				tmp.push_back((rgap ? column : row)[i]);
			else
			{
				row[i - tmp.size()] = row[i];
				column[i - tmp.size()] = column[i];
			}
		}
		else
		{
			first_rgap = rgap;
			first_cgap = cgap;
		}
	}
	if(!tmp.empty())
	{
		std::copy(tmp.begin(), tmp.end(),
			(first_rgap ? row : column).end() - tmp.size());
		std::fill_n((first_rgap ? column : row).end() - tmp.size(),
			tmp.size(), '-');
	}
}


void align_hirschberg(const bitstring &ba, const bitstring &bb,
	std::vector<char> &column, std::vector<char> &row)
{
	column.clear();
	row.clear();
	align_hirschberg_nc(ba, bb, column, row);
	tidy_alignment(column, row);
}

// Divide and conquer algorithm for reducing computation time if both
// strings share global similarities.
void align_heuristic_new_rec(const bitstring &ba, const bitstring &bb,
	std::vector<char> &finalc, std::vector<char> &finalr, const int maxdiff,
	const int minmargin, const int retries)
{
	// Length of substring
	const size_t len = bitstring::Tbits;

	// If this short, don't bother.
	const size_t minlen = len * 2;

	if(ba.bits() < minlen || bb.bits() < minlen)
	{
		align_hirschberg_nc(ba, bb, finalc, finalr);
		return;
	}

	for(int i = 0; i < retries; i++)
	{
		size_t cutpoint = i ? gsl_rng_uniform_int(rng, ba.bits() - len) :
			(ba.bits() - len) / 2;
		bitstring sub = ba.substr(cutpoint, len);
		int bestdiff = maxdiff + 1;
		int nextbest = bestdiff;
		size_t bestj(-1);

		for(size_t j = 0; j <= bb.bits() - sub.bits(); j++)
		{
			int diff = bb.distance(sub, j);
			if(diff <= bestdiff)
				nextbest = bestdiff;
			if(diff < bestdiff)
			{
				bestdiff = diff;
				bestj = j;
			}
		}

		if(nextbest - bestdiff >= minmargin)
		{
			size_t cp1 = cutpoint + len / 2, cp2 = bestj + len / 2;
			align_heuristic_new_rec(ba.substr(0, cp1),
				bb.substr(0, cp2), finalc, finalr,
				maxdiff, minmargin, retries);
			align_heuristic_new_rec(ba.substr(cp1, ba.bits() - cp1),
				bb.substr(cp2, bb.bits() - cp2), finalc, finalr,
				maxdiff, minmargin, retries);
			return;
		}
	}

	align_hirschberg_nc(ba, bb, finalc, finalr);
}

// Divide and conquer algorithm for reducing computation time if both
// strings share global similarities.
void align_heuristic_new(const bitstring &ba, const bitstring &bb,
	std::vector<char> &column, std::vector<char> &row, const int maxdiff,
	const int minmargin, const int retries)
{
	column.clear();
	row.clear();
	align_heuristic_new_rec(ba, bb, column, row,
		maxdiff, minmargin, retries);
	tidy_alignment(column, row);
}


class substring
{
public:
	substring(const bitstring *str, size_t begin, size_t size)
		: parent(str), start(begin), length(size) {}

	substring() : parent(0), start(0), length(0) {}

	bitstring get() const{
		return parent->substr(start, length);
	}

	bool operator<(const substring &o) const
	{
		return parent->less_substr(start, length, *o.parent, o.start, o.length);
	}

	// Number of identical bits starting from start
	size_t start_similarity(const substring &o) const
	{
		size_t minlen = std::min(length, o.length);
		for(size_t i = 0, j = o.start; i < minlen; ++i, ++j)
		{
			if((*parent)[i + start] != (*o.parent)[j])
				return i;
		}
		return minlen;
	}

	const bitstring *parent;
	size_t start;
	size_t length;
};


// Find the longest common subsequence (LCSS) of two sequences.
void lcss_sorting(const bitstring &a, const bitstring &b,
	substring &asuffix, substring &bsuffix)
{
	// Fill with all possible suffixes from both a, b.
	std::vector<substring> suffixes;

	for(size_t i = 0; i < a.bits(); ++i)
		suffixes.push_back(substring(&a, i, a.bits() - i));

	for(size_t i = 0; i < b.bits(); ++i)
		suffixes.push_back(substring(&b, i, b.bits() - i));

	std::sort(suffixes.begin(), suffixes.end());

	// Now the two substrings starting at the LCSS (longest common
	// subsequence) must be next to each other in the list. Find the
	// two neighboring substrings with the highest start similarity
	int maxsim = 0;

	asuffix = substring(&a, 0, 0);
	bsuffix = substring(&b, 0, 0);

	for(size_t i = 0; i + 1 < suffixes.size(); i++)
	{
		// Don't compare to suffix in the same sequence
		if(suffixes[i].parent == suffixes[i+1].parent)
			continue;

		int sim = suffixes[i].start_similarity(suffixes[i+1]);
		if(sim > maxsim)
		{
			maxsim = sim;
			if(suffixes[i].parent == &a)
			{
				asuffix.start = suffixes[i].start;
				bsuffix.start = suffixes[i+1].start;
			}
			else
			{
				bsuffix.start = suffixes[i].start;
				asuffix.start = suffixes[i+1].start;
			}
		}
	}
	asuffix.length = bsuffix.length = maxsim;
}

static void append(std::vector<char> &vec, const bitstring &b)
{
	for(size_t i = 0; i < b.bits(); ++i)
		vec.push_back(b[i]);
}

void align_synapsing_rec(const bitstring &a, const bitstring &b,
	std::vector<char> &column, std::vector<char> &row, size_t tresholdlength,
	size_t align_tresholdlength)
{
	substring lcss_a, lcss_b;
	lcss_sorting(a, b, lcss_a, lcss_b);
	if(lcss_a.length < tresholdlength)
	{
		append(column, a);
		if(a.bits() > align_tresholdlength || a.bits() != b.bits())
		{
			column.resize(column.size() + b.bits(), '-');
			row.resize(row.size() + a.bits(), '-');
		}
		append(row, b);
		return;
	}

	bitstring aleft = a.substr(0, lcss_a.start);
	bitstring bleft = b.substr(0, lcss_b.start);
	align_synapsing_rec(aleft, bleft, column, row, tresholdlength, align_tresholdlength);

	bitstring mid = a.substr(lcss_a.start, lcss_a.length);
	append(row, mid);
	append(column, mid);

	bitstring aright = a.substr(lcss_a.start + lcss_a.length,
		a.bits() - (lcss_a.start + lcss_a.length));
	bitstring bright = b.substr(lcss_b.start + lcss_b.length,
		b.bits() - (lcss_b.start + lcss_b.length));
	align_synapsing_rec(aright, bright, column, row, tresholdlength, align_tresholdlength);
}


void align_synapsing(const bitstring &a, const bitstring &b, std::vector<char> &column,
	std::vector<char> &row, size_t tresholdlength, size_t align_tresholdlength)
{
	column.clear();
	row.clear();
	align_synapsing_rec(a, b, column, row, tresholdlength, align_tresholdlength);
}


int score_alignment(std::vector<char> &seq1, std::vector<char> &seq2)
{
	assert(seq1.size() == seq2.size());
	int score = 0;
	size_t n = seq1.size();
	bool prevgap = false;
	for(size_t i = 0; i < n; ++i)
	{
		auto c = seq1[i], d = seq2[i];
		if(c == '-' && d == '-')
			continue;
		else if(c == '-' || d == '-')
		{
			score += prevgap ? extension : gap;
			prevgap = true;
		}
		else
		{
			score += c == d ? match : mismatch;
			prevgap = false;
		}
	}
	return score;
}


// Purely crossover stuff below

static void saga_algb(const bitstring &a, const bitstring &b, int as, int ae,
	std::vector<int> &out)
{
	std::vector<int> temp(b.bits() + 1);
	out = temp;
	if(as < ae)
	{
		for(int i = as; i < ae; ++i)
		{
			for(size_t j = 0; j < b.bits(); ++j)
				temp[j + 1] = a[i] == b[j] ? out[j] + 1 : std::max(temp[j], out[j + 1]);
			out.swap(temp);
		}
	}
	else
	{
		for(int i = as; i > ae; --i)
		{
			for(size_t j = 0; j < b.bits(); ++j)
			{
				temp[j + 1] = a[i] == b[b.bits() - 1 - j] ? out[j] + 1 :
					std::max(temp[j], out[j + 1]);
			}
			out.swap(temp);
		}
	}
}

void find_crossover_point_saga(const bitstring &a, const bitstring &b,
	size_t &pos1, size_t &pos2)
{
	// Empty genomes can't be crossed over so just swap them around
	if(a.bits() < 2 || b.bits() < 2)
	{
		pos1 = 0;
		pos2 = 0;
		return;
	}
	pos1 = gsl_rng_uniform_int(rng, a.bits() - 1) + 1;
	std::vector<int> l1, l2;
	saga_algb(a, b, 0, pos1, l1);
	saga_algb(a, b, a.bits() - 1, pos1 - 1, l2);
	int best = 0;
	std::vector<size_t> bests;
	for(size_t i = 1; i < l1.size(); ++i)
	{
		int score = l1[i] + l2[l2.size() - 1 - i];
		if(score > best)
		{
			bests.clear();
			best = score;
		}
		if(score == best)
			bests.push_back(i);
	}

	pos2 = bests[gsl_rng_uniform_int(rng, bests.size())];
}
