# Supplementary material for: Homology and linkage in crossover for linear genomes of variable length
Source: PLoS One. 2019 Jan 3;14(1):e0209712. doi: 10.1371/journal.pone.0209712 (PMC6317799; doi:10.1371/journal.pone.0209712)
Supplement: S1 Code — Source code of the C++ program used to generate all data. (ZIP) [file pone.0209712.s001.zip › crossover_code/Makefile]

FILES = crossover2

CC    = gcc
CXX   = g++
# Add -DNDEBUG to skip asserts and stuff.
override CFLAGS := -c -std=c++11 -pedantic -Wall -Wextra $(CFLAGS)
# -Wno-switch -Wno-unused-parameter
LIBS = -lgsl -lgslcblas

# make, make mode=debug, make mode=profile.
ifeq ($(mode),debug)
   FLAGS = $(CFLAGS) -O0 -g3
   LDFLAGS = $(LIBS)
else ifeq ($(mode),profile)
   FLAGS = $(CFLAGS) -O2 -pg -fprofile-arcs -ftest-coverage
   LDFLAGS = $(LIBS) -pg -fprofile-arcs -ftest-coverage
else
   FLAGS = $(CFLAGS) -O2
   LDFLAGS = $(LIBS)
endif

SRC_C2 := crossover2.cc alignment.cc common.cc costfunction_triangles.cc \
	costfunction_string.cc costfunction_numbercount.cc

OBJ_C2 = $(SRC_C2:.cc=.o)

current: crossover2

all: $(FILES)

tests: $(TESTS)

.cc.o:
	$(CXX) $(FLAGS) -o $@ $<

.c.o:
	$(CC) $(FLAGS) -o $@ $<

clean:
	-rm -f $(FILES) $(TESTS) *.o *~ *.rpo *.gcov *.gcno gmon.out *.gcda a.out \
		test_bitstring
	touch -d20020101 Makedep.rule
	make depend

depend:
	$(CXX) $(FLAGS) -MM $(SRC_C2) >Makedep.rule

Makedep.rule: Makefile
	@echo "The makefile has changed since the last 'make depend'."

#For Emacs-lovers
tags:
	etags *.[cc,h]

tar:
	tar -cvzf evolution.tar.gz Makefile $(SOURCE) harvardforest *.h

# Dependencies for executables
crossover2: $(OBJ_C2)
	$(CXX) $(LDFLAGS) -o $@ $+

doc: README.org
	emacs -q --batch --visit=README.org --execute='(org-export-as-ascii 3 1 nil nil)'
#	emacs --batch --execute='(setq vc-follow-symlinks nil)' --visit=README.org --execute='(org-export-as-html-and-open nil)' --visit=README.org --execute='(org-export-as-utf8)'

.PHONY: all clean depend tests tags tar doc

# Dependencies for object files
include Makedep.rule
