# Supplementary material for: Homology and linkage in crossover for linear genomes of variable length
Source: PLoS One. 2019 Jan 3;14(1):e0209712. doi: 10.1371/journal.pone.0209712 (PMC6317799; doi:10.1371/journal.pone.0209712)
Supplement: S1 Code — Source code of the C++ program used to generate all data. (ZIP) [file pone.0209712.s001.zip › crossover_code/costfunction_string.cc]

#include <algorithm>
#include <iterator>
#include "common.h"
#include "bitstring.h"
#include "costfunction.h"
#include "alignment.h"

std::string target_text = "\"offensive\" is frequently but a synonym for \"unusual\"; and a great work of art is of course always original";
//std::string target_text = "My car is limping, Dolores Haze,\nAnd the last long lap is the hardest,\nAnd I shall be dumped where the weed decays,\nAnd the rest is rust and stardust.";
//std::string target_text = "Human life is but a series of footnotes to a vast obscure unfinished masterpiece";

static bitstring target;

void costfunction_string::create_target(const std::string &dir)
{
	std::vector<char> bs;
	for(auto c : target_text)
	{
		for(int i = 6; i >= 0; --i)
			bs.push_back((c & (1 << i)) != 0);
	}
	std::string fname = dir + "/target_string.out";
	std::ofstream out(fname);
	if(!out)
		throw std::string("unable to open ") + fname;
	out << "bits: " << bs.size() << "\n";
	for(auto b : bs)
		out << (char)(b + '0');
	out << "\n" << target_text << "\n";
	target = bitstring(bs);
}

double costfunction_string::calc_fitness(const bitstring &bs, size_t init_bits)
{
	assert(bs.bits() > 0);
	std::vector<char> col, row;
	align_hirschberg(bs, target, col, row);
	double fit = score_alignment(col, row);
	if(bs.bits() > init_bits)
		return fit + bs.bits() - init_bits;
	return fit;
}

void costfunction_string::print_phenotype(std::ostream &out, const bitstring &bs)
{
	std::vector<char> col, row;
	align_hirschberg(bs, target, col, row);

	std::vector<int> scores(5);
	size_t n = col.size();
	bool prevgap = false;
	for(size_t i = 0; i < n; ++i)
	{
		auto c = col[i], d = row[i];
		if(c == '-' && d == '-')
		{
			continue;
			++scores[4];
		}
		else if(c == '-' || d == '-')
		{
			++scores[prevgap ? 2 : 3];
			prevgap = true;
		}
		else
		{
			++scores[c == d ? 0 : 1];
			prevgap = false;
		}
	}
	out << "#match\tmismatch\tgap\textension\t-\n";
	std::copy(scores.begin(), scores.end(),	
		std::ostream_iterator<int>(out, "\t"));
	out << "\n";
}
