# Supplementary material for: Homology and linkage in crossover for linear genomes of variable length
Source: PLoS One. 2019 Jan 3;14(1):e0209712. doi: 10.1371/journal.pone.0209712 (PMC6317799; doi:10.1371/journal.pone.0209712)
Supplement: S1 Code — Source code of the C++ program used to generate all data. (ZIP) [file pone.0209712.s001.zip › crossover_code/costfunction_numbercount.cc]

#include <algorithm>
#include <iterator>
#include "common.h"
#include "bitstring.h"
#include "costfunction.h"
#include "alignment.h"

static const int number_bits = 16;
static const int target_count = 1 << 10;
static std::vector<int> is_target;

void costfunction_numbercount::create_target(__attribute__((unused)) const std::string &dir)
{
	refresh_target();
}

void costfunction_numbercount::refresh_target()
{
	is_target.clear();
	is_target.resize(1 << number_bits);
	for(int n = 0; n < target_count; )
	{
		int ix = gsl_rng_uniform_int(rng, is_target.size());
		if(!is_target[ix])
			is_target[ix] = ++n;
	}
}

static int seens(const bitstring &bs)
{
	static std::vector<char> seen(target_count);
	std::fill(seen.begin(), seen.end(), 0);
	int seens = 0;

	for(size_t i = 0; i + number_bits <= bs.bits(); ++i)
	{
		int target = is_target[bs.get(i, number_bits)];
		if(target)
		{
			--target;
			if(!seen[target])
			{
				++seens;
				seen[target] = 1;
			}
		}
	}
	return seens;
}

double costfunction_numbercount::calc_fitness(const bitstring &bs, size_t init_bits)
{
	return seens(bs) * std::min(1., 2. - (double)bs.bits() / init_bits);
}

void costfunction_numbercount::print_phenotype(std::ostream &out, const bitstring &bs)
{
	out << "targets seen: " << seens(bs) << "\n";
}

int costfunction_numbercount::gene_count(const bitstring &bs)
{
	return seens(bs);
}
